# Supplementary material for: Camera‐Trap Evidence of Myricaria sp. Consumption and Head‐Rubbing by a Wild Snow Leopard (Panthera uncia) in an Alpine Ecosystem
Source: Ecol Evol. 2026 Jun 1;16(6):e73765. doi: 10.1002/ece3.73765 (PMC13240292; doi:10.1002/ece3.73765)
Supplement: Supplementary file 1 — Table S1: Standardized ethogram. [file ECE3-16-e73765-s001.xlsx]

## Sheet: Camera Data
Table S1: Standardized ethogram
Behavior	Abbreviation	Definition
Locomotion	L	The individual moves in a consistent direction (e.g., walking, flying, or running).
Sniffing	S	The individual positions its nose within approximately 10 cm of an object or another individual and remains stationary for at least 3 seconds.
Eating	E	The individual severs, masticates (chews), and ingests (swallows) material.
Vocalizing	V	The individual emits audible sounds (e.g., calls, songs, or growls) from the mouth or syrinx.
Drinking	D	The individual takes water into the oral cavity.
Bath	B	The individual immerses itself in or splashes water onto its body.
Preening/Grooming	P/G	The individual cleans and maintains its feathers using the beak (preening) or its fur using the tongue and teeth (grooming).
Rubbing	R	The individual deliberately presses and moves its head, neck, or body against an inanimate object or another individual.
